# Supplementary material for: Autophagy in Rat Müller Glial Cells Is Modulated by the Sirtuin 4/AMPK/mTOR Pathway and Induces Apoptosis under Oxidative Stress
Source: Cells. 2022 Aug 25;11(17):2645. doi: 10.3390/cells11172645 (PMC9454555; doi:10.3390/cells11172645)
Supplement: Supplementary file 1 [file cells-11-02645-s001.zip]

Archive with 1 entries (1 files):
- cells-1799942-supplementary.pdf
